# Supplementary material for: Patients with Chronic Spinal Cord Injury Display a Progressive Alteration over the Years of the Activation Stages of the T Lymphocyte Compartment
Source: Int J Mol Sci. 2023 Dec 18;24(24):17596. doi: 10.3390/ijms242417596 (PMC10744286; doi:10.3390/ijms242417596)
Supplement: Supplementary file 1 [file ijms-24-17596-s001.zip]

Archive with 1 entries (1 files):
- ijms-2744534-supplementary.pdf
